# Supplementary material for: Effectiveness of App-Based Yoga of Immortals (YOI) Intervention for Insomnia in Asian Population during Pandemic Restrictions
Source: Int J Environ Res Public Health. 2021 May 26;18(11):5706. doi: 10.3390/ijerph18115706 (PMC8199123; doi:10.3390/ijerph18115706)
Supplement: Supplementary file 1 [file ijerph-18-05706-s001.zip]

Archive with 1 entries (1 files):
- ijerph-1219651-supplementary.pdf
